# Supplementary material for: Neutropenia as an Adverse Event following Vaccination: Results from Randomized Clinical Trials in Healthy Adults and Systematic Review
Source: PLoS One. 2016 Aug 4;11(8):e0157385. doi: 10.1371/journal.pone.0157385 (PMC4974007; doi:10.1371/journal.pone.0157385)
Supplement: S2 Dataset — (XLSX) [file pone.0157385.s004.xlsx]

## Sheet: S2_Dataset_H03_02TP_Data
	GVGH Shigella	GVGH Shigella	GVGH Shigella	GVGH Shigella	GVGH Shigella	GVGH Shigella	GVGH Shigella	GVGH Shigella	GVGH Shigella	GVGH Shigella	GVGH Shigella	GVGH Shigella	GVGH Shigella	GVGH Shigella	GVGH Shigella	GVGH Shigella	GVGH Shigella	GVGH Shigella	GVGH Shigella	GVGH Shigella	GVGH Shigella	GVGH Shigella	GVGH Shigella	GVGH Shigella	GVGH Shigella	GVGH Shigella	GVGH Shigella	GVGH Shigella	GVGH Shigella	GVGH Shigella	GVGH Shigella	GVGH Shigella	GVGH Shigella	GVGH Shigella	GVGH Shigella	GVGH Shigella	GVGH Shigella	GVGH Shigella	Placebo	Placebo	Placebo	Placebo	Placebo	Placebo	Placebo	Placebo	Placebo	Placebo	Placebo
Baseline	3.1	5	2.8	2.8	3.3	3	3.3	6.8	4	3.2	3.2	4.2	3.9	3.1	1.7	4.8	2.9	1.8	2.3	1.2	2.1	3.3	5.4	3.1	2.1	4.5	4.2	4.6	4.6	4.1	3.2	3	3.9	1.6	4	3.6	3.9	3.5	1.5	2.8	2.9	2.6	2.9	3.4	4	6.3	5	4.1	3.1
7d post 1st	2.2	7.2	1.8	4.4	2.2	3.8	3	4.3	3.9	3.2	3.1	3.3	3.2	4.1	2.9	4.2	2.6	0.9	1.2	1.9	2	3.1	4.7	2.5	2.2	3.5	2.8	5.1	2.3	4.4	4	3.4	4.5	3	3.4	1.7	3.5	2.7	1.5	2.2	4.4	3	4.4	4.6	2.5	4.3	2.6	4.6	5.3
7d post 2nd																					2.8	3.7	5.5	3.3	2.4	3.6	2.6	2.8	2.7	7.1	6.7	3.5	4.8	1.9	3.1	4.2	5.9	4.5									3.1	4.2	3.4
28d post 2nd	1.9	4.7	2.3	4.4	2.7	3.4	2.2	2.5	3.2	4.3	3.2	3.2	3.9	3	2.2	3.5	3.1	3.2	2.3	1.8	1.7	3	6.4	3	3.1		2.8	4.8	3.9	3.8	3.5	2.4	3.6	3	5.7	1.4	4.2	4.9	1.5	2.2	4.3	4.4	3	4.1	2.7	5.6	2.9	4.5	2.5
7d post 3rd												5.3	3.7	5	2.2	4.7	3.8	3.3	2.1	2.6	3.1	3.6	4.3	2.2	3.8		3	6.1	4.5	2.9	3.7	3	3.6	2.2	4.4	1.7	5.6	3.7							3.6	7.9	3.5	3.8	2.9
28d post 3rd	2.2	8.2	1.8	7.7	2.1	4	4.5	4.9	8.6	3.7	3.6	3.5	3.3	3.1	2.6	4.6	3.3	2.2	2.9	1.3	1.1	4.7	4.1	2.4	2.7		2.3	4.1	2.1	3.5	3.5	2.7	4.6	2.3	3.9	1.9	5.3	2.6	3.1	1.8	4.8	2.5	2.2	3.7	3.3	6.8	4.7	5.1	2.7
168d post 3rd	3.9	7.6	2.9	2.6	4.3	4.1	2.4	5.8	5.5	3	2	5.5	3.1	3.9	3.2	5.3	3.7	2.2	2.7	1.7	2.8	3	3.8	2.4	2.8		2.3	4.1	3.4	4.2	3.8	3.2	5.9	1.4	6.3	3	4.8	3.1	2.3	2.1	4.6	2.4	2.6	4.9	3.2	5.2	4.4	4.6	3.4
[truncated: 27 more columns]
