# Supplementary material for: Neutropenia as an Adverse Event following Vaccination: Results from Randomized Clinical Trials in Healthy Adults and Systematic Review
Source: PLoS One. 2016 Aug 4;11(8):e0157385. doi: 10.1371/journal.pone.0157385 (PMC4974007; doi:10.1371/journal.pone.0157385)
Supplement: S3 Dataset — (XLSX) [file pone.0157385.s005.xlsx]

## Sheet: Sheet1
	Panel A								Panel B						Panel C								Panel D
Day	0	1	2	3	4	5	7		0	1	3	7	21		0	1	2	3	4	5	7		0	1	2	3	4	5	7	14	21	28
	5.3	6.2	5.6	5	5.6	5.3	4		6.02	6.4	7.97	4.4	5.05		7.3	5.2	4.6	3.9	4	3.7	3.9		3.1	3.5	3.6	3.5	3.2	2.8	2.7	2.9	4.4	3.4
	5.9	5.2	4	3.9	4	4	5		6.54	5.28	6.35	7.42	5.69		2.9	2.7	2.8	2.8	2.5	2.7	4.4		2.7	2.9	2.9	2.5	2.2	1.9	1.7	2.1	2.7	2.8
	5	5.4	3.9	3.8	3.4	3.6	4.1		3.58	6.55	5.38	4.25	4.7		2.7	4.1	2.1	1.9	2	2	2.2		2.2	4	2.5	2.3	2.1	2.5	1.8	6	2.1	1.9
	4.2	6.2	3.6	3.7	3.9	3.9	4.8		4.37	6.01	5.31	5.7	4.45		3.6	5.2	3.8	3	3.7	3.2	3.7		4	4.6	4.5	4.1	4.5	4.1	3.4	10.2	5.9	4.1
	5.3	5.8	4	3.6	3.9	3.5	3.7		3.33	3.68	5.22	3.14	2.31		5	6.5	6.4	5.7	4.9	4.8	6.5		3.9	4.9	3.5	3.4	3.5	3.1	2.8	4.4	4.7	5.5
	2.5	3.8	3.1	3.5	2.4	2.4	2.8		3	4.45	5.04	2.8	2.51		6	5.4	4.9	5	3.5	3.5	5		2.4	2	2.2	1.9	1.9	1.6	1.5	1.5	1.8	1.9
	4.2	6.8	4	3.4	4.4	3.9	4		5.15	7.58	4.87	5.11	7.55		5.1	6.4	5.6	4.9	4.9	5.2	4.5		2.6	2.4	2.6	1.4	1.4	1.9	1.9	5.4	4	4.1
	3.4	6.5	3.9	3.1	3.4	3.4	3.7		6.7	6.47	4.63	5.39	6.1		3.6	4.8	3.4	2.8	3.2	2.6	3.9		4.2	5	4.5	4.1	4	3.7	4.8	3.9	3	2.8
	5	5.3	3.2	3.1	3.5	3.9	3.9		6.44	7.28	4.49	5.47	9.32		2.6	2.5	2.4	2.3	2.2	2.5	2.4		3.5	4.3	4.1	3.9	4	3.1	4.2	3.5	3.2	2.7
	2.5	4	2.8	2.9	3.1	3.5	3.6		7.87	5.79	4.41	5.62	4.52		4.1	5.3	4.1	3.5	3.6	3.2	3.6		3.2	3.5	3.4	3.5	3.5	3.5	3.5	4	3.7	3.6
	2	4.3	3.1	2.6	2.6	2.4	3.5		2	4.08	4.27	2.086	2.57		1.5	1.7	1.5	1.7	1.6	1.8	2.1		2.7	3.2	3.6	3.1	2.6	2.3	2.2	3.3	2.9	3.4
	2.2	3.6	2.5	2.4	2.5	2.2	3		5.12	5.25	4.2	4.78	3.19		4.4	3.7	2.6	2.3	2.3	2.1	2.3		3.6	3	3.4	3.2	2.7	2.7	2.9	2.1	3.6	2.8
	2.9	3.9	2.8	2.3	2.6	2.5	2.9		4.03	4.74	4.16	3.26	4.32		3.3	3	3.9	2.4	2.6	3.1	2.8		3.1	4.1	2.5	2.1	3.3	2.2	3.6	2.7	5.4	2.4
	3.2	3.8	2.5	2.3	2.7	2.6	2.5		2.81	3.96	4.13	2.886	2.84		2.7	2.1	2.7	2.1	1.9	2.1	2.5		2.8	3.3	3.1	2.9	2.5	2	1.9	2.5	2.6	2.1
	3.6	6.3	3.2	2.3	2.5	2.5	3.2		5.14	5.21	4.08	3.16	4.5		2.8	3.9	4.2	4.2	3.7	3.6	4.5		3.5	5.1	3.4	4	2	1.8	2	2.7	3.6	2.5
	3	5.1	2.7	2.3	2.9	2.8	3.9		2.95	3.13	4.03	3.17	1.61		2	2.1	2.3	2	1.8	2.2	3.5		3.6	3.2	2.7	2.4	3	2.7	3.1	3.4	3.8	3.4
	2.2	2.4	1.6	2.2	2.1	2.2	2.3		3.89	6.36	4.01	4.62	3.72		4.5	5.3	4	3.5	4.3	4.8	3.2		6.3	5	4.8	4.5	4.2	3.8	3.2	3.6	3.4	3.9
	3.1	3.6	2	2.2	2.1	2.4	3.3		3.16	4.74	3.93	2.91	3.33		1.4	2.3	1.3	1.5	1.3	1.2	1.5		3.9	4.1	4.7	5	5.5	5.5	4.2	4.9	4.9	4.5
	1.7	3.1	1.7	1.6	2.2	2.1	2.3		6.33	5.33	3.92	5.21	4.78		3	3.5	3	2.5	3.1	2.9	3.5		3.1	3.7	3.3	3.4	3.1	3	4.6	4.1	4	5.1
	2.1	3.3	1.6	1.5	2.6	1.7	2.9		3.57	4.44	3.88	2.33	4.4		6.4	6.8	5.7	5.4	5.6	5.5			3	4.3	4.2	3.2	3.4	2.8	5.2	2.6	4.5	4.4
									3.91	3.29	3.77	5.74	6.02		2.7	3	2.6	2.4	2.8	2.6	2.6
									2.99	4.18	3.73	3.323	2.6
									3.09	3.26	3.69	2.73	3.17
									4.56	6.44	3.63	3.24	3
									3.9	5.01	3.61	3.9	4.51
									5.58	5.53	3.58	4.52	2.8
									3.96	5.4	3.54	6.98	6.23
									2.51	4.78	3.51	2.51	3.02
									4.55	4.23	3.51	3.21	4.6
									4.9	6.13	3.43	4.76	2.77
									5.46	4.92	3.4	4.55	4.51
									2.77	4.52	3.36	3.37	2.42
									4.53	5	3.34	3.62	5.11
									5.54	6.19	3.3	3.41	3.99
									5	4.53	3.26	3.56	4.02
									4.14	4.81	3.17	3.02	3.28
									3.84	4.57	3.17	4.22	3.42
									3.74	3.1	3.16	2.12	1.97
									2.34	5.29	3.14	2.78	1.975
									3.14	5.07	3.11	2.53	3
									3.48	3.93	3.11	3.69	3.89
									3.4	5.23	3.05	3.79	3.55
									5.2	7.13	3.03	3.42	4.05
									4.34	5.47	3.03	2.65	2.33
									3.22	5.26	3.02	4.18	4.36
									3.89	6.43	3.02	3.597	3.34
									4.03	6.75	3	4.26	4.45
									3.54	4.84	2.98	3.41	3.55
									3.98	5.71	2.96	5.09	5.47
									5.15	7.86	2.94	5.09	7
									3.95	4.01	2.94	3.46	4.48
									6.8	5.28	2.9	4.27	5.35
									5.27	6.08	2.9	4.24	3.65
									3.06	4.92	2.86	2.98	2.97
									2.35	4.32	2.86	2.899	4.17
									3.34	7.05	2.85	4.34	4.08
									3.84	4.31	2.85	3.15	3.06
									3.05	4.78	2.84	3.31	2.26
									2.76	2.88	2.81	2.69	3.76
									3.49	3.14	2.78	3.27	3.49
									3.33	4.51	2.77	4.44	3.24
									2.77	5.6	2.76	4.171	2.69
									4.11	4.42	2.74	4.51	3.13
									3.22	3.21	2.72	3.2	3.62
									3.47	3.6	2.69	5.42	5.045
									2.41	6.51	2.63	2.03	3.07
									2.84	5.37	2.56	2.25	2.78
									2.98	4.03	2.52	2.8	2.54
									4.16	4.51	2.48	3.42	3.76
									3	3.4	2.45	3	2.38
									2.79	2.85	2.45	2.46	2.78
									3.78	5.46	2.42	6.137	4.82
									3.09	3.42	2.4	3.32	2.83
									3.3	3.16	2.35	2.86	2.28
									2.72	3.29	2.34	3.22	2.23
									2.46	5.27	2.34	2.49	3.19
									2.19	3.76	2.32	2.49	3.71
									4.63	3.14	2.3	7.31	2.89
									3	4.04	2.29	3.426	2.89
									2.73	5.29	2.24	2.408	3.33
									3.85	5.67	2.23	3.41	2.84
									2.33	4.21	2.22	2.96	3.28
									3.61	3.46	2.22	2.66	2.72
									3.56	5.13	2.21	2.65	3.43
									2.38	3.96	2.2	2.24	2.47
									4.01	4.32	2.2	5.21	4.23
									2.4	4.33	2.2	3.49	2.77
									2.93	4.97	2.18	3.07	2.54
										5.1	2.17	3.05	3.56
									2.88	2.77	2.16	2.24	2.77
									2.66	4.58	2.14	2.86	2.73
									2.39	5.31	2.14	3.27	3.23
									4.92	4.11	2.12	1.99	2.23
									2.37	6.5	2.1	3.53	1.29
									3.17	5.05	2.09	2.55	3.14
									5.5	4.1	2.08	2.62	1.69
									2.87	2.86	2.07	2.04	3.12
									2.9	3.77	2.05	2.63	3.16
									2.99	2.72	2.04	2.39	1.68
									2.47	3.37	1.95	2.06	2.14
									4.86	3.95	1.89	2.98	2.19
									2.4	3.82	1.77	1.46	1.47
									2.15	3.23	1.76	2.454	2.11
									3.09	4.54	1.7	2.94	2.71
									2.27	2.64	1.69	1.74	1.22
									2.36	3.31	1.61	2.26	2.17
									2.99	4.72	1.59	2.37	4.74
									3.4	3.13	1.54	2.3	2.2
									3.58	4.18	1.42	2.1	2.48
									3.19	3.26	1.27	2.93	1.98
									4.86	3.48	1.17	1.92	1.93
									2.6	2.14	1.07	2.31	2.53
									2.34	3.35	1	1.28	1.65
									2.59	4.41		4.38
									4.48	4.84		4.73
									4.95	4.59		5.35
									5.77	4.11		4.84
									3.54	4.98		5.98
									2.32	3.34		2.87
									2.89	3.72		3.21
									6.98	7.59		6.29
									4.86	5.25		5.87
									4.32	6.5		6.29
									2.07	3.96		1.88
									4.13	4		3.2
									3.36	4.52		3.664
									2.27	2.66		2.28
									3.06	3.73		3.06
									6.02	5.43		3.36
									6.8	7.1		5.24
									6.39	4.92		3.87
									3.16	4.62		3.06
									3.26	5.26		5.03
									4.51	4.66		4.15
									3.93	5.94		4.704
									2.93	5.42		1.9
									2.04	3.33		2.97
									5.21	6.62		4.38
									5.4	5.18		6.17
									3.02	3.96		3.14
									3.26	2.71		6.39
									5.18	4.59		6.72
									4.07	4.17		4.66
									4.3	4.75		4.64
									6.47	6.6		5.81
									2.86	3.76		3.39
									6.09	5.91		4.38
									4.22	4.63		3.04
									1.86	3.5		1.91
									3.24	4.44		3.93
									2.6	2.69		1.78
									4.34	5.52		3.37
									2.65	3.39		1.61
									2.01	4.09		3
									3.6	4.24		4.78
									2.05	2.91		2.84
									3.04	3.03		3.68
									3.1	3.65		2.49
									4.14	5.77		4.6
									3.71	5.98		4.45
									2.4	4.1		2.06
									3.77	5.99		4.39
									2.72	4.58		4.51
									2.51	6.84		2.231
									4.34	6.65		9.55
									4.51	4.14		4.64
									2.44	6.65		2.433
									3.73	6.83		2.55
									3.9	6.23		3.62
									4.54	5.06		2.16
									4.97	4.83		2.98
									3.73	3.46		4.05
									3.1	4.08		5.55
									2.79	5.38		4.73
									4.47	5.35		3.9
									4.71	6.56		4.82
									4.44	4.76		2.665
									3.53	3.85		2.93
									2.56	2.81		2.18
									3.9	4.33		3.73
									4.22	3.23		2.41
									3.25	3.75		4.18
									3.76	4.6		2.68
									2.54	3.86		2.44
									2.42	4.04		3.29
									3.12	3.86		2.91
									2.37	5.35		2.661
									3.23	5.07		3.35
									2.18	4.77		1.84
									2.53	4.23		2.41
									3.87	6.22		5.003	5.93
									5.02	4.96		2.33
									3.55	4.2		3.16
									3.12	3.14		2.65
									3.63	4.77		3.73
									5.6	5.03		3.65
									4.38	3.05		3.4
									3.09	4.08		2.4
									2.32	4		1.88
									2.2	3.38		2.22
									4.01	7.51		4.373
									2.73	2.86		2.549
									2.8	5.19		2.613
									3.75	3.19		2.29
									3.73	5.16		2.88
									3.73	4.62		3.45
									3.24	3.85		2.66
									3.44	4.59		3.31
									4.21	4.74		3.34
									2.14	2.76		3.48
									7.09	6.47		3.77
									3.61	3.99		3.4
									3.45	3.86		5.46
									3.8	3.53		2.6
									4.42	3.92		3.624
									2.43	2.53		2.17
									4.09	5.36		4.24
									3.88	5.81		4.6
									4.04	4.63		4.24
									2.02	2.72		2.28
									2.64	5.74		2.06
									2.08	3.94		2.48
									3.01	5.54		3.15
									4.76	4.33		5.28
									4.87	6.52		5.67
									3.67	4.38		3.09
									2.58	3.61		2.47
									2.02	3.06		1.81
